# Supplementary material for: Full-length transcriptome provides insights into the molecular regulation of seed spike number in Agropyron mongolicum
Source: Front Plant Sci. 2025 Jun 3;16:1570213. doi: 10.3389/fpls.2025.1570213 (PMC12170626; doi:10.3389/fpls.2025.1570213)
Supplement: Supplementary file 1 [file Table1.xlsx]

## Sheet: Sheet1
Table S1. Summary of full-length transcripts.
Sample	Library	Cell Number	Classifyed ROI	Full-length non-chimeric reads	Mean FL per ROI	Mean Read Quality	Mean Number of Passes	Mean full-length non-chimeric read length
S523H1A	S523H1A	1	170811	762116	4	0.99	23	837.2
