# Supplementary material for: Full-length transcriptome provides insights into the molecular regulation of seed spike number in Agropyron mongolicum
Source: Front Plant Sci. 2025 Jun 3;16:1570213. doi: 10.3389/fpls.2025.1570213 (PMC12170626; doi:10.3389/fpls.2025.1570213)
Supplement: Supplementary file 2 [file Table2.xlsx]

## Sheet: Sheet1
Table S2. Summary Table of Read Clustering Information for Each Library.
Sample	Library	Cell Number	Total isoforms	Mean Quality	Mean isoforms length(bp)	Mean Full length coverage
S523H1A	S523H1A	1	214500	0.99	951	4
