# Supplementary material for: Full-length transcriptome provides insights into the molecular regulation of seed spike number in Agropyron mongolicum
Source: Front Plant Sci. 2025 Jun 3;16:1570213. doi: 10.3389/fpls.2025.1570213 (PMC12170626; doi:10.3389/fpls.2025.1570213)
Supplement: Supplementary file 3 [file Table3.xlsx]

## Sheet: Sheet1
Table S3. PacBio SMRT sequencing data statistics.
Item	Total reads	Total base(GB)	Max length(bp)	Mean length(bp)	N50 (bp)
Polymerase reads	203598	24.22	343901	118949	202513
Subreads	5016419	23.86	307198	4756.34	4985
Circular consensus sequences (CCSs)	172612	—	—	5063	—
Full-length non-chimeric (FLNC) reads	762116	—	—	837.2	—
Consensus reads	214500	—	—	951	—
Transcripts	214500	—	46149	—	1264
