# Supplementary material for: Full-length transcriptome provides insights into the molecular regulation of seed spike number in Agropyron mongolicum
Source: Front Plant Sci. 2025 Jun 3;16:1570213. doi: 10.3389/fpls.2025.1570213 (PMC12170626; doi:10.3389/fpls.2025.1570213)
Supplement: Supplementary file 4 [file Table4.xlsx]

## Sheet: Sheet1
Table S4. Quality metrics ofpredicted CDSs.
Total number	Total length (bp)	N50 (bp)	N90 (bp)	Max length (bp)	Min length (bp)	GC (%)
126926	97565778	924	399	12639	255	0.5472
