# Supplementary material for: Full-length transcriptome provides insights into the molecular regulation of seed spike number in Agropyron mongolicum
Source: Front Plant Sci. 2025 Jun 3;16:1570213. doi: 10.3389/fpls.2025.1570213 (PMC12170626; doi:10.3389/fpls.2025.1570213)
Supplement: Supplementary file 5 [file Table5.xlsx]

## Sheet: Sheet1
Table S5. Number of transcripts annotated by seven databases.
Values	Total	NR	Nt	Swissprot	KEGG	KOG	Pfam	GO	Intersection	Overall
Number	214500	167465	197159	117193	116256	91589	108431	132229	54235	201623
Percentage	1	0.7807	0.9192	0.5464	0.542	0.427	0.5055	0.6165	0.2528	0.94
Note: the “Intersection” expresses the number and proportion of transcripts annotated by 7 databases together; the “Overrall” expresses the number and proportion of tran-scripts annotated by at least 1 database.
