# Supplementary material for: Full-length transcriptome provides insights into the molecular regulation of seed spike number in Agropyron mongolicum
Source: Front Plant Sci. 2025 Jun 3;16:1570213. doi: 10.3389/fpls.2025.1570213 (PMC12170626; doi:10.3389/fpls.2025.1570213)
Supplement: Supplementary file 6 [file Table6.xlsx]

## Sheet: Sheet1
Table S6. The number of differentially expressed genes of tissues compared in pairs.
Degs Set Name	All Degs Number	Up-Regulated Degs Number	Down-Regulated Degs Number
AH-vs-BH	1365	343	1022
AH-vs-BL	26813	11784	15029
AL-vs-AH	22399	12010	10389
AL-vs-BH	21733	9395	12338
AL-vs-BL	299	57	242
BL-vs-BH	18905	8410	10495
