# Supplementary material for: Full-length transcriptome provides insights into the molecular regulation of seed spike number in Agropyron mongolicum
Source: Front Plant Sci. 2025 Jun 3;16:1570213. doi: 10.3389/fpls.2025.1570213 (PMC12170626; doi:10.3389/fpls.2025.1570213)
Supplement: Supplementary file 7 [file Table7.xlsx]

## Sheet: Sheet1
Table S7. Sampling period and location
Sampling period	sample time	Sampling location
Pregnancy stage A	2023.5.23	Leaves, stems, young spikes
Heading stage B	2023.5.31	Leaves, stems,spikes
