# Supplementary material for: Full-length transcriptome provides insights into the molecular regulation of seed spike number in Agropyron mongolicum
Source: Front Plant Sci. 2025 Jun 3;16:1570213. doi: 10.3389/fpls.2025.1570213 (PMC12170626; doi:10.3389/fpls.2025.1570213)
Supplement: Supplementary file 8 [file Table8.xlsx]

## Sheet: Sheet1
Table S8. Differential grouping of Agropyron mongolicum.
Codes	contrast	handle
1	AL	BH
2	AL	BL
3	AH	BL
4	AH	BH
5	BL	BH
6	AL	AH
