# Supplementary material for: Full-length transcriptome provides insights into the molecular regulation of seed spike number in Agropyron mongolicum
Source: Front Plant Sci. 2025 Jun 3;16:1570213. doi: 10.3389/fpls.2025.1570213 (PMC12170626; doi:10.3389/fpls.2025.1570213)
Supplement: Supplementary file 9 [file Table9.xlsx]

## Sheet: Sheet1
Table S9. Grouping of Agropyron mongolicum samples.
Codes	Group name	Sample Name
1	BL	bLS3A,bLS2A,bLS1A,bLJ3A,bLJ2A,bLJ1A,bL3A,bL2A,bL1A
2	BH	bH1A,bH2A,bH3A,bHJ1A,bHJ2A,bHJ3A,bHS1A,bHS2A,bHS3A
3	AL	aL1A,aL2A,aL3A,aLJ1A,aLJ2A,aLJ3A,aLYS1A,aLYS2A,aLYS3A
4	AH	aH1A,aH2A,aH3A,aHJ1A,aHJ2A,aHJ3A,aHYS1A,aHYS2A,aHYS3A
