# Supplementary material for: Full-length transcriptome provides insights into the molecular regulation of seed spike number in Agropyron mongolicum
Source: Front Plant Sci. 2025 Jun 3;16:1570213. doi: 10.3389/fpls.2025.1570213 (PMC12170626; doi:10.3389/fpls.2025.1570213)
Supplement: Supplementary file 10 [file Table10.xlsx]

## Sheet: Sheet1
Table S10. Primer list
Num	Gene Symbol	GeneBank	Forward primer(5->3)	Reverse primer(5->3)	Product length(bp)	Tm(℃)
1	ACTIN	isoform_13596	GTGGTGGCTCAACTATGTTC	TGATCTTCATGCTGCTTGG	84	60
2	isoform_12533		GAGCTCAAGTCCACCTTCT	TAACTCGACACAGTCGACC	126	60
3	isoform_18777		GGTCTACCTTGCATCGTG	GTATCTTGGTGGATTTGCCT	131	60
4	isoform_14616		GTTATGCCTAATAGCAGCATCG	ATGACACCAATACATGCCTC	135	60
5	isoform_11885		GTGTCAACAAGATGCTCGC	AGGCTTGACCTCGTCGTA	95	60
6	isoform_167745		CTCAACATGGACCTCTTCAG	GATAGTGCTCTTGTCCATCT	81	60
7	isoform_103050		AGAAGATCGAGGATGCTATTG	CAGCTCTTTCATCTTGTCATCA	95	60
8	isoform_138785		CGTCCTACGCATTCAACAG	TGGTGAACGACGTTTCCG	88	60
9	isoform_38653		GGTGGGCTGACATCATCAA	GTCAAACCACAGACCACC	107	60
