# Supplementary material for: Full-length transcriptome provides insights into the molecular regulation of seed spike number in Agropyron mongolicum
Source: Front Plant Sci. 2025 Jun 3;16:1570213. doi: 10.3389/fpls.2025.1570213 (PMC12170626; doi:10.3389/fpls.2025.1570213)
Supplement: Supplementary file 11 [file Table11.xlsx]

## Sheet: Sheet1
Table S11 Expression levels of the candidate genes.
	Control (L)_FPKM	Treat (H)_FPKM	log2FoldChange	Pvalue
isoform12533	0	69.622	27.488	4.28204e-34
isoform103050	0	114.427	27.5831	2.19131e-28
isoform11885	0	133.904	26.8343	1.40748e-34
isoform14616	0	50.934	26.9717	9.17106e-20
isoform18777	0	121.484	27.9556	6.7646e-27
isoform38653	0	688.576	29.288	1.42243e-29
isoform138785	0	20.544	25.1326	1.97022e-29
isoform167745	0.002	109.337	27.228	6.80202e-27
